# Supplementary material for: Changes in life expectancy and life span equality during the COVID-19 epidemic in 2020-22 in Japan
Source: PLoS One. 2026 Apr 29;21(4):e0345579. doi: 10.1371/journal.pone.0345579 (PMC13134763; doi:10.1371/journal.pone.0345579)
Supplement: S1 Data — (XLSX) [file pone.0345579.s001.xlsx]

## Sheet: 2019.Total
Year	Age	mx	qx	ax	lx	dx	Lx	Tx	ex	w	death	etr
2019	0	0.00187431	0.00187157	0.22	100000	187.157	99854	8.45082e+06	84.5082	1	1654.59	882774
2019	1-4	0.000174875	0.000699202	1.55	99812.8	69.7894	399080	8.35097e+06	83.6663	4	665.23	3.80402e+06
2019	5-9	7.43253e-05	0.000371554	2.37	99743.1	37.0599	498618	7.95189e+06	79.7237	5	379.14	5.10109e+06
2019	10-14	7.98995e-05	0.000399427	2.78	99706	39.8252	498442	7.45327e+06	74.7525	5	426.16	5.3337e+06
2019	15-19	0.000204866	0.00102388	2.85	99666.2	102.046	498111	6.95483e+06	69.7813	5	1177.47	5.74752e+06
2019	20-24	0.000342615	0.00171162	2.52	99564.1	170.416	497398	6.45672e+06	64.8499	5	2042.84	5.96249e+06
2019	25-29	0.000346423	0.00173067	2.59	99393.7	172.018	496554	5.95932e+06	59.9567	5	2055.82	5.93442e+06
2019	30-34	0.000451604	0.00225555	2.58	99221.7	223.8	495567	5.46277e+06	55.0562	5	2979.18	6.59689e+06
2019	35-39	0.000604917	0.00302027	2.64	98997.9	299.001	494284	4.9672e+06	50.1748	5	4478.75	7.40391e+06
2019	40-44	0.000902294	0.00450196	2.66	98698.9	444.339	492455	4.47292e+06	45.3188	5	7816.02	8.66239e+06
2019	45-49	0.00145782	0.00726485	2.71	98254.5	713.804	489638	3.98046e+06	40.5117	5	14029.4	9.62357e+06
2019	50-54	0.00233036	0.0115889	2.67	97540.7	1130.39	485070	3.49082e+06	35.7884	5	19552.7	8.3904e+06
2019	55-59	0.00361729	0.0179366	2.69	96410.4	1729.27	478057	3.00575e+06	31.1767	5	27401	7.57499e+06
2019	60-64	0.00565028	0.0278828	2.66	94681.1	2639.97	467228	2.5277e+06	26.697	5	42162.2	7.46197e+06
2019	65-69	0.00904316	0.0442866	2.68	92041.1	4076.19	450749	2.06047e+06	22.3864	5	79522.6	8.79367e+06
2019	70-74	0.0139193	0.0674104	2.67	87964.9	5929.75	426008	1.60972e+06	18.2996	5	118014	8.47841e+06
2019	75-79	0.0230126	0.109183	2.66	82035.2	8956.88	389217	1.18371e+06	14.4293	5	163832	7.11925e+06
2019	80-84	0.0420102	0.19125	2.66	73078.3	13976.3	332687	794495	10.8718	5	222416	5.29432e+06
2019	85-89	0.0786969	0.330973	2.6	59102	19561.2	248563	461808	7.81373	5	279105	3.54659e+06
2019	90-94	0.143214	0.523968	2.44	39540.9	20718.1	144666	213244	5.39301	5	245591	1.71486e+06
2019	95-99	0.245004	0.727636	2.21	18822.7	13696.1	55901.5	68578.3	3.64338	5	116702	476327
2019	100+	0.404411	1	2.47273	5126.63	5126.63	12676.8	12676.8	2.47273	5	29089.7	71931.1

## Sheet: 2019.Female
Year	Age	mx	qx	ax	lx	dx	Lx	Tx	ex	w	death	etr
2019	0	0.00176998	0.00176754	0.22	100000	176.754	99862.1	8.74943e+06	87.4943	1	762.14	430591
2019	1-4	0.000176813	0.000706944	1.54	99823.2	70.5695	399119	8.64956e+06	86.6488	4	328.06	1.85541e+06
2019	5-9	6.8331e-05	0.000341589	2.18	99752.7	34.0745	498667	8.25044e+06	82.709	5	170.03	2.48833e+06
2019	10-14	7.30819e-05	0.000365351	2.79	99718.6	36.4322	498512	7.75178e+06	77.7365	5	190.04	2.60037e+06
2019	15-19	0.000145003	0.000724774	2.71	99682.2	72.247	498245	7.25326e+06	72.7639	5	406.08	2.8005e+06
2019	20-24	0.000209722	0.00104807	2.53	99609.9	104.398	497792	6.75502e+06	67.8147	5	612.11	2.91868e+06
2019	25-29	0.000235195	0.0011753	2.56	99505.5	116.949	497242	6.25723e+06	62.8832	5	683.13	2.90453e+06
2019	30-34	0.000314358	0.00157063	2.65	99388.6	156.102	496576	5.75998e+06	57.9542	5	1017.19	3.23577e+06
2019	35-39	0.000446931	0.00223225	2.59	99232.5	221.512	495629	5.26341e+06	53.0412	5	1626.3	3.63882e+06
2019	40-44	0.000687065	0.00342981	2.66	99011	339.589	494260	4.76778e+06	48.1541	5	2924.54	4.25657e+06
2019	45-49	0.00110184	0.00549528	2.7	98671.4	542.227	492110	4.27352e+06	43.3106	5	5222.97	4.74022e+06
2019	50-54	0.00165926	0.00826392	2.64	98129.1	810.931	488732	3.78141e+06	38.535	5	6900.28	4.15866e+06
2019	55-59	0.00240962	0.0119811	2.68	97318.2	1165.98	483886	3.29268e+06	33.8341	5	9117.69	3.78386e+06
2019	60-64	0.00343043	0.0170144	2.64	96152.2	1635.97	476900	2.80879e+06	29.2119	5	12936.4	3.77107e+06
2019	65-69	0.00535267	0.0264351	2.68	94516.3	2498.55	466785	2.33189e+06	24.6719	5	24254.5	4.53129e+06
2019	70-74	0.00833489	0.0408906	2.7	92017.7	3762.66	451434	1.86511e+06	20.269	5	37392.9	4486314
2019	75-79	0.0148705	0.0719145	2.72	88255.1	6346.82	426805	1.41367e+06	16.018	5	58645.9	3.94376e+06
2019	80-84	0.0300861	0.140814	2.73	81908.2	11533.8	383359	986868	12.0485	5	93842.4	3.11913e+06
2019	85-89	0.0624176	0.272463	2.67	70374.4	19174.4	307196	603509	8.57568	5	143642	2.3013e+06
2019	90-94	0.125807	0.479448	2.52	51200	24547.7	195122	296313	5.78737	5	157121	1.2489e+06
2019	95-99	0.231511	0.707269	2.25	26652.3	18850.3	81423	101192	3.79673	5	90855.9	392447
2019	100+	0.394666	1	2.53379	7801.96	7801.96	19768.5	19768.5	2.53379	5	25020.7	63397

## Sheet: 2019.Male
Year	Age	mx	qx	ax	lx	dx	Lx	Tx	ex	w	death	etr
2019	0	0.00197365	0.00197061	0.22	100000	197.061	99846.3	8.1418e+06	81.418	1	892.45	452183
2019	1-4	0.000173031	0.000691832	1.57	99802.9	69.0468	399044	8.04196e+06	80.5783	4	337.17	1.94861e+06
2019	5-9	8.00342e-05	0.000400091	2.52	99733.9	39.9027	498570	7.64291e+06	76.633	5	209.11	2.61276e+06
2019	10-14	8.63855e-05	0.000431844	2.77	99694	43.0523	498374	7.14434e+06	71.6627	5	236.12	2.73333e+06
2019	15-19	0.000261752	0.00130805	2.92	99650.9	130.348	497984	6.64597e+06	66.6925	5	771.39	2.94703e+06
2019	20-24	0.000470045	0.00234749	2.52	99520.6	233.624	497024	6.14798e+06	61.776	5	1430.73	3.04381e+06
2019	25-29	0.000453053	0.00226282	2.61	99287	224.668	495898	5.65096e+06	56.9154	5	1372.7	3.02989e+06
2019	30-34	0.000583735	0.00291449	2.54	99062.3	288.716	494601	5.15506e+06	52.0386	5	1962	3.36112e+06
2019	35-39	0.000757604	0.00378132	2.66	98773.6	373.494	492994	4.66046e+06	47.1833	5	2852.45	3.76509e+06
2019	40-44	0.00111023	0.00553671	2.65	98400.1	544.813	490720	4.16747e+06	42.3523	5	4891.48	4.40582e+06
2019	45-49	0.00180336	0.00897973	2.71	97855.3	878.714	487264	3.67675e+06	37.5733	5	8806.47	4.88336e+06
2019	50-54	0.00298988	0.0148469	2.69	96976.6	1439.8	481557	3.18948e+06	32.8892	5	12652.4	4.23174e+06
2019	55-59	0.00482265	0.0238476	2.69	95536.8	2278.32	472421	2.70793e+06	28.3443	5	18283.3	3.79112e+06
2019	60-64	0.00791836	0.0388746	2.67	93258.4	3625.38	457845	2.2355e+06	23.9711	5	29225.8	3.69089e+06
2019	65-69	0.0129665	0.062939	2.68	89633.1	5641.41	435077	1.77766e+06	19.8326	5	55268.1	4.26238e+06
2019	70-74	0.0201951	0.0964193	2.66	83991.6	8098.41	401008	1.34258e+06	15.9847	5	80620.9	3.99209e+06
2019	75-79	0.0331244	0.153566	2.63	75893.2	11654.7	351845	941575	12.4066	5	105186	3.17549e+06
2019	80-84	0.0591087	0.259095	2.62	64238.6	16643.9	281580	589730	9.18031	5	128573	2.1752e+06
2019	85-89	0.108781	0.428715	2.53	47594.7	20404.5	187574	308150	6.47445	5	135464	1.24529e+06
2019	90-94	0.189869	0.629185	2.32	27190.2	17107.6	90102.3	120575	4.43452	5	88469.9	465953
2019	95-99	0.308134	0.805757	2.04	10082.5	8124.07	26365.4	30472.9	3.02234	5	25846.1	83879.5
2019	100+	0.476803	1	2.0973	1958.46	1958.46	4107.47	4107.47	2.0973	5	4069.06	8534.04

## Sheet: 2020.Total
Year	Age	mx	qx	ax	lx	dx	Lx	Tx	ex	w	death	etr
2020	0	0.00180677	0.00180423	0.22	100000	180.423	99859.3	8.47502e+06	84.7502	1	1512.49	837124
2020	1-4	0.000126921	0.000507527	1.55	99819.6	50.6611	399154	8.37516e+06	83.903	4	467.16	3.68071e+06
2020	5-9	6.06466e-05	0.000303186	2.43	99768.9	30.2485	498767	7.97601e+06	79.9448	5	306.1	5.04728e+06
2020	10-14	8.01928e-05	0.000400895	2.86	99738.7	39.9847	498608	7.47724e+06	74.9683	5	426.14	5.31395e+06
2020	15-19	0.000223357	0.00111625	2.84	99698.7	111.288	498253	6.97863e+06	69.9972	5	1262.46	5.6522e+06
2020	20-24	0.000368327	0.00183999	2.57	99587.4	183.24	497492	6.48038e+06	65.0723	5	2180.81	5.92085e+06
2020	25-29	0.000378196	0.00188921	2.52	99404.2	187.795	496555	5.98289e+06	60.1875	5	2248.82	5.94617e+06
2020	30-34	0.000453083	0.00226301	2.65	99216.4	224.527	495554	5.48633e+06	55.2966	5	2903.08	6407387
2020	35-39	0.00060544	0.00302283	2.61	98991.8	299.235	494244	4.99078e+06	50.416	5	4397.56	7.26341e+06
2020	40-44	0.000921959	0.00459987	2.66	98692.6	453.973	492401	4.49653e+06	45.561	5	7680.73	8.33088e+06
2020	45-49	0.00145804	0.00726554	2.67	98238.6	713.756	489530	4.00413e+06	40.7592	5	14116	9.68148e+06
2020	50-54	0.00232303	0.0115524	2.66	97524.9	1126.64	484988	3.5146e+06	36.038	5	19819.1	8.53158e+06
2020	55-59	0.00355342	0.0176206	2.66	96398.2	1698.59	478016	3.02961e+06	31.4281	5	27531.2	7.7478e+06
2020	60-64	0.00550395	0.0271728	2.68	94699.6	2573.25	467528	2.5516e+06	26.9441	5	40529.2	7.36367e+06
2020	65-69	0.00882707	0.0432496	2.68	92126.4	3984.43	451388	2.08407e+06	22.6219	5	72997.6	8.26974e+06
2020	70-74	0.0137354	0.0665383	2.66	88142	5864.82	426986	1.63268e+06	18.5233	5	124145	9.03836e+06
2020	75-79	0.0230081	0.10914	2.65	82277.1	8979.69	390283	1.2057e+06	14.6541	5	162194	7.04944e+06
2020	80-84	0.040407	0.184582	2.66	73297.4	13529.4	334828	815412	11.1247	5	216600	5.36045e+06
2020	85-89	0.075351	0.319056	2.6	59768	19069.4	253074	480584	8.04081	5	276593	3.67073e+06
2020	90-94	0.13686	0.507269	2.45	40698.7	20645.2	150848	227510	5.59011	5	245283	1.79221e+06
2020	95-99	0.231456	0.705172	2.23	20053.5	14141.2	61096.5	76661.7	3.82285	5	119406	515891
2020	100+	0.379845	1	2.63265	5912.34	5912.34	15565.2	15565.2	2.63265	5	30155	79387.7

## Sheet: 2020.Female
Year	Age	mx	mx	qx	ax	lx	dx	Lx	Tx	ex	w	death	etr
2020	0	0.00174168	0.00174168	0.00173932	0.22	100000	173.932	99864.3	8.77808e+06	87.7808	1	712.11	408864
2020	1-4	0.000106901	0.000106906	0.000427515	1.59	99826.1	42.6771	399201	8.67822e+06	86.9334	4	192.03	1.79625e+06
2020	5-9	6.29513e-05	6.29594e-05	0.000314745	2.37	99783.4	31.4063	498834	8.27902e+06	82.9699	5	155.02	2.46222e+06
2020	10-14	6.94941e-05	6.95057e-05	0.000347475	2.76	99752	34.6613	498682	7.78018e+06	77.9953	5	180.03	2.59015e+06
2020	15-19	0.000162055	0.000162055	0.00080998	2.74	99717.3	80.769	498404	7.2815e+06	73.0214	5	446.07	2.75258e+06
2020	20-24	0.000239578	0.000239581	0.00119721	2.56	99636.6	119.286	497892	6.7831e+06	68.0784	5	695.11	2.90135e+06
2020	25-29	0.000260096	0.000260103	0.00129969	2.55	99517.3	129.341	497269	6.28521e+06	63.1569	5	757.12	2.91085e+06
2020	30-34	0.000299642	0.000299648	0.00149718	2.64	99387.9	148.802	496588	5.78794e+06	58.2358	5	941.15	3.14085e+06
2020	35-39	0.000457568	0.000457565	0.00228536	2.64	99239.1	226.797	495660	5.29135e+06	53.3192	5	1633.25	3.56944e+06
2020	40-44	0.000698461	0.000698456	0.00348656	2.65	99012.3	345.212	494250	4.79569e+06	48.4352	5	2858.44	4.09251e+06
2020	45-49	0.00109489	0.0010949	0.00546061	2.68	98667.1	538.782	492086	4.30144e+06	43.5954	5	5217.81	4.76558e+06
2020	50-54	0.00168736	0.00168736	0.00840318	2.63	98128.3	824.59	488687	3.80935e+06	38.8201	5	7126.1	4.22323e+06
2020	55-59	0.00233434	0.00233434	0.0116075	2.63	97303.7	1129.45	483842	3.32066e+06	34.1268	5	9028.4	3.86764e+06
2020	60-64	0.00335214	0.00335213	0.0166308	2.67	96174.3	1599.45	477145	2.83682e+06	29.4967	5	12469.9	3.72e+06
2020	65-69	0.00517251	0.00517251	0.0255559	2.68	94574.8	2416.94	467267	2.35968e+06	24.9504	5	22004.4	4.2541e+06
2020	70-74	0.00817438	0.00821524	0.040308	2.68	92157.9	3714.7	452171	1.89241e+06	20.5344	5	39217.1	4.7737e+06
2020	75-79	0.014784	0.0147768	0.0714659	2.71	88443.2	6320.67	427742	1.44024e+06	16.2843	5	57766.9	3.90929e+06
2020	80-84	0.0288279	0.028807	0.135158	2.72	82122.5	11099.5	385306	1.0125e+06	12.3291	5	90665	3.14732e+06
2020	85-89	0.0593871	0.0593893	0.260987	2.68	71023	18536.1	312111	627191	8.83082	5	140670	2.3686e+06
2020	90-94	0.120524	0.119692	0.461478	2.52	52486.9	24221.5	202365	315080	6.00301	5	155328	1.29773e+06
2020	95-99	0.219629	0.218294	0.684839	2.28	28265.4	19357.3	88675.2	112715	3.98772	5	91922.2	421094
2020	100+	0.37685	0.370565	1	2.69858	8908.13	8908.13	24039.3	24039.3	2.69858	5	25935	69987.8

## Sheet: 2020.Male
Year	Age	mx	qx	ax	lx	dx	Lx	Tx	ex	w	death	etr
2020	0	0.00186891	0.00186619	0.22	100000	186.619	99854.4	8.16156e+06	81.6156	1	800.38	428260
2020	1-4	0.000145999	0.000583786	1.53	99813.4	58.2696	399110	8.06171e+06	80.7678	4	275.13	1.88446e+06
2020	5-9	5.84397e-05	0.000292156	2.5	99755.1	29.1441	498703	7.6626e+06	76.8141	5	151.07	2.58506e+06
2020	10-14	9.0359e-05	0.000451711	2.93	99726	45.0473	498537	7.16389e+06	71.8358	5	246.12	2.7238e+06
2020	15-19	0.000281551	0.00140692	2.89	99680.9	140.243	498109	6.66536e+06	66.8669	5	816.39	2.89962e+06
2020	20-24	0.000492035	0.00245725	2.58	99540.7	244.596	497111	6.16725e+06	61.9571	5	1485.7	3.0195e+06
2020	25-29	0.00049145	0.00245425	2.51	99296.1	243.697	495874	5.67014e+06	57.1033	5	1491.71	3.03532e+06
2020	30-34	0.000600615	0.00299884	2.65	99052.4	297.042	494564	5.17426e+06	52.2377	5	1961.93	3.26654e+06
2020	35-39	0.00074833	0.00373492	2.59	98755.3	368.843	492888	4.6797e+06	47.3868	5	2764.31	3.69397e+06
2020	40-44	0.00113777	0.00567388	2.68	98386.5	558.233	490637	4.18681e+06	42.5547	5	4822.29	4.23837e+06
2020	45-49	0.00181009	0.00901244	2.67	97828.3	881.671	487087	3.69618e+06	37.7823	5	8898.22	4.9159e+06
2020	50-54	0.00294615	0.0146303	2.67	96946.6	1418.36	481428	3.20909e+06	33.1016	5	12693	4.30835e+06
2020	55-59	0.00476856	0.0235819	2.68	95528.2	2252.74	472415	2.72766e+06	28.5534	5	18502.8	3.88016e+06
2020	60-64	0.00770084	0.0378312	2.69	93275.5	3528.72	458226	2.25525e+06	24.1783	5	28059.3	3.64367e+06
2020	65-69	0.0126986	0.0616762	2.68	89746.8	5535.24	435892	1.79702e+06	20.0232	5	50993.2	4.01564e+06
2020	70-74	0.0199144	0.0951205	2.65	84211.5	8010.25	402234	1.36113e+06	16.1632	5	84928.2	4.26466e+06
2020	75-79	0.0332555	0.154035	2.61	76201.3	11737.7	352953	958894	12.5837	5	104427	3.14016e+06
2020	80-84	0.0569034	0.250581	2.62	64463.6	16153.4	283873	605940	9.39972	5	125935	2.21313e+06
2020	85-89	0.104386	0.414942	2.53	48310.3	20046	192038	322067	6.66663	5	135923	1.30213e+06
2020	90-94	0.181917	0.61222	2.33	28264.3	17304	95119.9	130029	4.60047	5	89954.6	494481
2020	95-99	0.289925	0.783801	2.07	10960.3	8590.72	29630.9	34909.1	3.18504	5	27484	94797.1
2020	100+	0.448938	1	2.22748	2369.62	2369.62	5278.27	5278.27	2.22748	5	4220	9399.96

## Sheet: 2021.Total
Year	Age	mx	qx	ax	lx	dx	Lx	Tx	ex	w	death	etr
2021	0	0.00174134	0.00173898	0.22	100000	173.898	99864.4	8.45959e+06	84.5959	1	1399.43	803653
2021	1-4	0.000136905	0.000547433	1.52	99826.1	54.6481	399169	8.35973e+06	83.7429	4	484.15	3.5364e+06
2021	5-9	6.62994e-05	0.000331439	2.35	99771.5	33.0681	498770	7.96056e+06	79.7879	5	330.11	4.97908e+06
2021	10-14	8.32374e-05	0.000416115	2.93	99738.4	41.5027	498606	7.46179e+06	74.8136	5	441.14	5.29978e+06
2021	15-19	0.000217508	0.00108702	2.8	99696.9	108.373	498246	6.96318e+06	69.8435	5	1204.4	5.53726e+06
2021	20-24	0.000369698	0.00184681	2.54	99588.5	183.921	497490	6.46494e+06	64.9165	5	2183.74	5.90682e+06
2021	25-29	0.000390658	0.00195142	2.55	99404.6	193.98	496548	5.96745e+06	60.0319	5	2322.79	5.94584e+06
2021	30-34	0.000458732	0.00229117	2.63	99210.6	227.308	495514	5.4709e+06	55.1443	5	2863.96	6.24321e+06
2021	35-39	0.000602653	0.00300897	2.63	98983.3	297.838	494211	4.97539e+06	50.2649	5	4294.44	7.12589e+06
2021	40-44	0.000891234	0.00444694	2.67	98685.5	438.848	492405	4.48117e+06	45.4087	5	7156.35	8.02971e+06
2021	45-49	0.00142823	0.00711786	2.71	98246.6	699.306	489632	3.98877e+06	40.5996	5	13681.6	9.57939e+06
2021	50-54	0.00235269	0.0116996	2.68	97547.3	1141.26	485089	3.49914e+06	35.8712	5	20955	8.90684e+06
2021	55-59	0.00359153	0.0178073	2.65	96406	1716.74	477996	3.01405e+06	31.2641	5	27804.5	7.74171e+06
2021	60-64	0.00549099	0.0271081	2.67	94689.3	2566.85	467466	2.53605e+06	26.7829	5	40108	7.30433e+06
2021	65-69	0.00884074	0.0433153	2.68	92122.5	3990.31	451355	2.06859e+06	22.4548	5	69550.4	7.86703e+06
2021	70-74	0.0142006	0.0687196	2.66	88132.2	6056.4	426489	1.61723e+06	18.3501	5	135863	9.56742e+06
2021	75-79	0.0236541	0.112042	2.65	82075.7	9195.95	388768	1.19074e+06	14.5079	5	158924	6.71869e+06
2021	80-84	0.0410278	0.18717	2.66	72879.8	13640.9	332479	801976	11.0041	5	225257	5.49034e+06
2021	85-89	0.0766809	0.324022	2.61	59238.9	19194.7	250319	469497	7.92548	5	292449	3.81385e+06
2021	90-94	0.14085	0.518147	2.45	40044.2	20748.8	147312	219177	5.47339	5	264250	1.87611e+06
2021	95-99	0.239023	0.718009	2.22	19295.4	13854.3	57962.1	71865.9	3.72451	5	134064	560884
2021	100+	0.391343	1	2.5553	5441.13	5441.13	13903.7	13903.7	2.5553	5	34268.4	87566.1

## Sheet: 2021.Female
Year	Age	mx	qx	ax	lx	dx	Lx	Tx	ex	w	death	etr
2021	0	0.00162384	0.00162178	0.22	100000	162.178	99873.5	8.76279e+06	87.6279	1	637.09	392336
2021	1-4	0.000132024	0.000527927	1.55	99837.8	52.7071	399222	8.66292e+06	86.7699	4	228.03	1.72718e+06
2021	5-9	5.60029e-05	0.000279974	2.42	99785.1	27.9373	498853	8.2637e+06	82.8149	5	136.02	2.4288e+06
2021	10-14	7.62821e-05	0.000381351	2.95	99757.2	38.0425	498708	7.76484e+06	77.8374	5	197.03	2.58291e+06
2021	15-19	0.000166218	0.000830772	2.69	99719.1	82.8438	498404	7.26613e+06	72.866	5	448.07	2.69567e+06
2021	20-24	0.000256772	0.00128304	2.51	99636.3	127.837	497863	6.76773e+06	67.9243	5	743.11	2.89405e+06
2021	25-29	0.000273055	0.00136438	2.59	99508.5	135.767	497215	6.26987e+06	63.0084	5	795.12	2.91194e+06
2021	30-34	0.000335015	0.00167376	2.66	99372.7	166.326	496474	5.77265e+06	58.0909	5	1025.15	3.06001e+06
2021	35-39	0.00043448	0.00217018	2.65	99206.4	215.296	495526	5.27618e+06	53.1839	5	1521.22	3.50124e+06
2021	40-44	0.000687449	0.00343177	2.68	98991.1	339.715	494167	4.78065e+06	48.2938	5	2711.39	3.94413e+06
2021	45-49	0.0010534	0.00525421	2.69	98651.3	518.335	492059	4.28648e+06	43.4508	5	4965.72	4.71399e+06
2021	50-54	0.00169087	0.00842087	2.65	98133	826.365	488723	3.79442e+06	38.6661	5	7449.08	4.40548e+06
2021	55-59	0.00236456	0.0117564	2.61	97306.6	1143.97	483799	3.3057e+06	33.972	5	9130.33	3.86133e+06
2021	60-64	0.00335507	0.0166447	2.66	96162.7	1600.59	477068	2.8219e+06	29.3451	5	12373.8	3.6881e+06
2021	65-69	0.00523778	0.0258758	2.69	94562.1	2446.87	467158	2.34483e+06	24.7968	5	21172.1	4.04219e+06
2021	70-74	0.00846639	0.0415234	2.7	92115.2	3824.93	451779	1.87768e+06	20.384	5	42769.2	5.05165e+06
2021	75-79	0.0152019	0.0734418	2.7	88290.3	6484.2	426538	1.4259e+06	16.1501	5	56631.2	3.72526e+06
2021	80-84	0.0289886	0.135957	2.72	81806.1	11122.1	383672	999360	12.2162	5	93105.5	3.2118e+06
2021	85-89	0.0604853	0.265351	2.69	70684	18756.1	310093	615688	8.71043	5	147959	2.44619e+06
2021	90-94	0.123305	0.472144	2.52	51927.9	24517.4	198836	305594	5.88497	5	166481	1.35016e+06
2021	95-99	0.224601	0.695184	2.26	27410.5	19055.3	84840.8	106758	3.89479	5	101757	453056
2021	100+	0.381214	1	2.6232	8355.16	8355.16	21917.2	21917.2	2.6232	5	29479.3	77329.9

## Sheet: 2021.Male
Year	Age	mx	qx	ax	lx	dx	Lx	Tx	ex	w	death	etr
2021	0	0.00185341	0.00185074	0.22	100000	185.074	99855.6	8.14903e+06	81.4903	1	762.34	411317
2021	1-4	0.000141558	0.000566032	1.5	99814.9	56.4984	399118	8.04918e+06	80.641	4	256.11	1.80922e+06
2021	5-9	7.61054e-05	0.000380449	2.29	99758.4	37.953	498689	7.65006e+06	76.6858	5	194.09	2.55028e+06
2021	10-14	8.98497e-05	0.000449165	2.92	99720.5	44.7909	498509	7.15137e+06	71.7142	5	244.11	2.71687e+06
2021	15-19	0.000266165	0.00133007	2.87	99675.7	132.576	498096	6.65286e+06	66.7451	5	756.33	2.84159e+06
2021	20-24	0.000478174	0.00238809	2.57	99543.1	237.718	497138	6.15476e+06	61.8301	5	1440.63	3.01277e+06
2021	25-29	0.000503535	0.00251453	2.52	99305.4	249.707	495908	5.65763e+06	56.972	5	1527.67	3.03389e+06
2021	30-34	0.000577661	0.00288432	2.61	99055.7	285.709	494596	5.16172e+06	52.1093	5	1838.81	3.1832e+06
2021	35-39	0.000765101	0.00381852	2.61	98770	377.155	492948	4.66712e+06	47.2524	5	2773.22	3.62465e+06
2021	40-44	0.00108796	0.005426	2.66	98392.8	533.88	490715	4.17417e+06	42.4236	5	4444.96	4.08558e+06
2021	45-49	0.00179139	0.00892053	2.72	97858.9	872.954	487304	3.68346e+06	37.6405	5	8715.84	4.8654e+06
2021	50-54	0.00300042	0.0148993	2.7	96986	1445.02	481606	3.19616e+06	32.9548	5	13506	4.50136e+06
2021	55-59	0.00481247	0.0237955	2.67	95541	2273.45	472408	2.71455e+06	28.4124	5	18674.2	3.88038e+06
2021	60-64	0.00766936	0.0376736	2.67	93267.5	3513.72	458151	2.24214e+06	24.0399	5	27734.2	3.61623e+06
2021	65-69	0.0126484	0.0614393	2.68	89753.8	5514.41	435976	1.78399e+06	19.8765	5	48378.3	3.82484e+06
2021	70-74	0.0206153	0.0982944	2.64	84239.4	8280.26	401656	1.34802e+06	16.0022	5	93094	4.51577e+06
2021	75-79	0.0341726	0.158062	2.63	75959.1	12006.2	351341	946360	12.4588	5	102293	2.99342e+06
2021	80-84	0.0579983	0.254818	2.62	63952.9	16296.3	280979	595019	9.30401	5	132151	2.27854e+06
2021	85-89	0.105648	0.419275	2.54	47656.6	19981.2	189129	314039	6.58963	5	144491	1.36766e+06
2021	90-94	0.18589	0.621154	2.33	27675.4	17190.7	92477.8	124910	4.51341	5	97769.1	525952
2021	95-99	0.299619	0.796486	2.06	10484.7	8350.93	27871.8	32432.5	3.09331	5	32307.2	107828
2021	100+	0.467864	1	2.13737	2133.78	2133.78	4560.68	4560.68	2.13737	5	4789.11	10236.1

## Sheet: 2022.Total
Year	Age	mx	qx	ax	lx	dx	Lx	Tx	ex	w	death	etr
2022	0	0.00170934	0.00170707	0.22	100000	170.707	99866.8	8.41094e+06	84.1094	1	1356.39	793516
2022	1-4	0.000145336	0.000581133	1.51	99829.3	58.0141	399173	8.31108e+06	83.2529	4	495.14	3.40687e+06
2022	5-9	6.36072e-05	0.000317982	2.34	99771.3	31.7255	498772	7.9119e+06	79.3004	5	311.09	4.8908e+06
2022	10-14	8.04502e-05	0.000402181	2.82	99739.6	40.1133	498610	7.41313e+06	74.3249	5	422.12	5.24697e+06
2022	15-19	0.000232312	0.00116097	2.8	99699.4	115.748	498243	6.91452e+06	69.3537	5	1265.39	5.44694e+06
2022	20-24	0.000365472	0.0018257	2.52	99583.7	181.81	497468	6.41628e+06	64.431	5	2146.69	5.87375e+06
2022	25-29	0.000379474	0.0018956	2.54	99401.9	188.426	496546	5.91881e+06	59.5443	5	2257.72	5.94961e+06
2022	30-34	0.000461516	0.00230503	2.6	99213.5	228.69	495518	5.42227e+06	54.6525	5	2819.89	6.11006e+06
2022	35-39	0.00063257	0.00315813	2.64	98984.8	312.607	494186	4.92675e+06	49.7728	5	4415.38	6.98007e+06
2022	40-44	0.000936261	0.00467103	2.65	98672.2	460.9	492278	4.43256e+06	44.9221	5	7273.28	7.76844e+06
2022	45-49	0.00148322	0.00739123	2.73	98211.3	725.902	489408	3.94028e+06	40.1205	5	13848.4	9.33666e+06
2022	50-54	0.00236736	0.0117724	2.69	97485.4	1147.64	484776	3.45088e+06	35.3989	5	21808	9.21195e+06
2022	55-59	0.00365353	0.0181122	2.65	96337.7	1744.88	477588	2.9661e+06	30.7886	5	28651.4	7.8421e+06
2022	60-64	0.00573441	0.028294	2.67	94592.8	2676.41	466728	2.48851e+06	26.3076	5	41987	7.32193e+06
2022	65-69	0.00911469	0.0446297	2.68	91916.4	4102.2	450065	2.02178e+06	21.9959	5	68728.1	7.54036e+06
2022	70-74	0.0150437	0.0726714	2.67	87814.2	6381.59	424202	1.57172e+06	17.8982	5	141385	9.39826e+06
2022	75-79	0.0247694	0.117062	2.66	81432.6	9532.68	384857	1.14752e+06	14.0916	5	170246	6.87325e+06
2022	80-84	0.0435469	0.197599	2.66	71899.9	14207.4	326254	762660	10.6072	5	247561	5.68493e+06
2022	85-89	0.0820277	0.342677	2.6	57692.6	19769.9	241015	436406	7.56433	5	320735	3.91008e+06
2022	90-94	0.152586	0.547424	2.42	37922.7	20759.8	136053	195391	5.15235	5	295952	1.93958e+06
2022	95-99	0.26085	0.750343	2.17	17162.9	12878.1	49369.5	59337.7	3.45732	5	155195	594958
2022	100+	0.429852	1	2.32638	4284.83	4284.83	9968.13	9968.13	2.32638	5	40189.4	93495.8

[truncated: 15 more sheets: 2022.Female, 2022.Male, LE_change_pref, decomp_total_2022, decomp_total_2021, decomp_total_2020, decomp_female_2022, decomp_female_2021, decomp_female_2020, decomp_male_2022, decomp_male_2021, decomp_male_2020, h_2000_2022, whWhx, mortality_improvement]
